# Supplementary material for: Two Newly Identified Colletotrichum Species Associated with Mango Anthracnose in Central Thailand
Source: Plants (Basel). 2023 Mar 2;12(5):1130. doi: 10.3390/plants12051130 (PMC10004820; doi:10.3390/plants12051130)
Supplement: Supplementary file 1 [file plants-12-01130-s001.zip]

Archive with 1 entries (1 files):
- plants-2113210-supplementary.pdf
